# Supplementary material for: The P450-Monooxygenase Activity and CYP6D1 Expression in the Chlorfenapyr-Resistant Strain of Musca domestica L
Source: Insects. 2024 Jun 20;15(6):461. doi: 10.3390/insects15060461 (PMC11203901; doi:10.3390/insects15060461)
Supplement: Supplementary file 1 [file insects-15-00461-s001.zip]

Archive with 1 entries (1 files):
- insects-3024849-supplementary.pdf
